# Supplementary material for: ALL-Net: integrating CNN and explainable-AI for enhanced diagnosis and interpretation of acute lymphoblastic leukemia
Source: PeerJ Comput Sci. 2025 Jan 30;11:e2600. doi: 10.7717/peerj-cs.2600 (PMC11888852; doi:10.7717/peerj-cs.2600)
Supplement: Supplemental Information 1 [file peerj-cs-11-2600-s001.py]

#!/usr/bin/env python
# coding: utf-8

# In[3]:


#importing the necessary libraries

import os
import numpy as np
import random
import cv2


# In[4]:


from sklearn.model_selection import train_test_split
from tensorflow.keras.models import Sequential
from tensorflow.keras.layers import Conv2D, MaxPooling2D, Flatten, Dense, Dropout
from tensorflow.keras.utils import to_categorical
import matplotlib.pyplot as plt
from keras.layers import GlobalAveragePooling2D


# In[5]:


#Preprocessing the images

def preprocess_image(image_path, target_size=(224,224)):
    image = cv2.imread(image_path)
    image = cv2.resize(image, target_size)
    return image


# In[6]:


#Loading the images from the directory

def load_data(directory):
    images = []
    labels = []
    for folder in os.listdir(directory):
        folder_path = os.path.join(directory, folder)
        if os.path.isdir(folder_path):
            for file in os.listdir(folder_path):
                file_path = os.path.join(folder_path, file)
                if file_path.endswith('.jpg') or file_path.endswith('.png'):
                    image = preprocess_image(file_path)
                    images.append(image)
                    labels.append(folder) 
    return np.array(images), np.array(labels)


# In[8]:


data_directory = 'ALL dataset'

images, labels = load_data(data_directory)


# In[10]:


import cv2
img2="ALL dataset/early/WBC-Malignant-Early-001.jpg"
i2=cv2.imread(img2)
plt.title("Early")
plt.axis("off")
plt.imshow(i2)
plt.show()


# In[11]:


import cv2
img3="ALL dataset/Pre/WBC-Malignant-Pre-011.jpg"
i3=cv2.imread(img3)
plt.title("Pre")
plt.axis("off")
plt.imshow(i3)
plt.show()


# In[12]:


import cv2
img4="ALL dataset/Pro/WBC-Malignant-Pro-021.jpg"
i4=cv2.imread(img4)
plt.title("Pro")
plt.axis("off")
plt.imshow(i4)
plt.show()


# In[13]:


d1="ALL dataset/Benign"
d2="ALL dataset/Early"
d3="ALL dataset/Pre"
d4="ALL dataset/Pro"

j=1

for file in os.listdir(d1):
                file_path = os.path.join(d1, file)
                if file_path.endswith('.jpg') or file_path.endswith('.png'):
                    j+=1
print(j)

k=1

for file in os.listdir(d2):
                file_path = os.path.join(d2, file)
                if file_path.endswith('.jpg') or file_path.endswith('.png'):
                    k+=1
print(k)
                    
l=1

for file in os.listdir(d3):
                file_path = os.path.join(d3, file)
                if file_path.endswith('.jpg') or file_path.endswith('.png'):
                    l+=1
print(l)

m=1

for file in os.listdir(d4):
                file_path = os.path.join(d4, file)
                if file_path.endswith('.jpg') or file_path.endswith('.png'):
                    m+=1
print(m)


# In[14]:


categories=set(labels)
categories

categories=list(categories)
categories


# In[15]:


freq=[j,k,l,m]


# In[16]:


import matplotlib.pyplot as plt

plt.figure(figsize=(8, 6))
plt.bar(categories, freq)
plt.xlabel('Classes')
plt.ylabel('Number of Images')
plt.title('Number of Images in Each Category')

plt.savefig("Distribution of images.pdf")

for i in range(len(categories)):
    plt.text(categories[i], freq[i] + 1, str(freq[i]), ha='center')
    
plt.show()


# In[17]:


from sklearn.utils import shuffle
shuffle_X,shuffle_y=shuffle(images,labels,random_state=0)


# In[18]:


shuffle_y


# In[19]:


X_train, X_test, y_train, y_test = train_test_split(shuffle_X, shuffle_y, test_size=0.2, random_state=42)


# In[20]:


#Normalization 

X_train = X_train / 255.0
X_test = X_test / 255.0


# In[21]:


print(np.shape(X_train))
print(np.shape(X_test))
print(np.shape(y_train))
print(np.shape(y_test))


# In[22]:


num_classes = len(np.unique(labels))
num_classes


# In[23]:


#Converting the labels from string to integer

from tensorflow.keras.utils import to_categorical

from sklearn.preprocessing import LabelEncoder
le = LabelEncoder()
y_train_encoded = le.fit_transform(y_train)
y_test_encoded = le.transform(y_test)

set(y_train_encoded)


# In[24]:


num_classes = len(np.unique(labels))
num_classes


# In[25]:


#Creating the CNN architecture

model = Sequential()

model.add(Conv2D(32, (3, 3), activation='relu', input_shape=(224, 224, 3)))
model.add(MaxPooling2D((2, 2)))
model.add(Conv2D(64, (3, 3), activation='relu'))
model.add(MaxPooling2D((2, 2)))
model.add(Conv2D(128, (3, 3), activation='relu'))
model.add(MaxPooling2D((2, 2)))

model.add(GlobalAveragePooling2D())


model.add(Flatten())

model.add(Dense(256, activation='relu'))
model.add(Dense(512, activation='relu'))
model.add(Dense(1024, activation='relu'))


model.add(Dropout(0.2))
model.add(Dense(num_classes, activation='softmax'))

model.summary()


# In[26]:


model.compile(optimizer='adam', loss='sparse_categorical_crossentropy', metrics=['accuracy'])


# In[27]:


history=model.fit(X_train, y_train_encoded, epochs=50, batch_size=32, validation_data=(X_test, y_test_encoded))


# In[28]:


loss, accuracy = model.evaluate(X_test, y_test_encoded)
print(f'Test Loss: {loss}, Test Accuracy: {accuracy}')


# In[35]:


model.save("cnn10 augmentation FINAL.h5")


# In[29]:


plt.figure(figsize=(10, 6))
plt.plot(history.history['accuracy'], label='Training Accuracy')
plt.plot(history.history['val_accuracy'], label='Validation Accuracy')
plt.xlabel('Epoch')
plt.ylabel('Accuracy')
plt.legend()
plt.grid(True)
plt.savefig("augmentation acc vs epoch.pdf")
plt.show()


# In[30]:


plt.figure(figsize=(10, 6))
plt.plot(history.history['loss'], label='Training Loss')
plt.plot(history.history['val_loss'], label='Validation Loss')
plt.title('Training and Validation Loss Over Epochs')
plt.xlabel('Epochs')
plt.ylabel('Loss')
plt.legend()
plt.savefig("augmentation loss vs epoch.pdf")
plt.grid(True)

plt.show()


# In[32]:


from sklearn.preprocessing import LabelEncoder
from sklearn.metrics import classification_report
import numpy as np


# Make predictions on the training and testing sets
train_predictions = np.argmax(model.predict(X_train), axis=-1)
test_predictions = np.argmax(model.predict(X_test), axis=-1)

# Use LabelEncoder to convert class labels back to original format
le = LabelEncoder()
y_train_labels = le.fit_transform(y_train)
y_test_labels = le.transform(y_test)

# Generate classification reports
train_classification_report = classification_report(y_train_labels, train_predictions)
test_classification_report = classification_report(y_test_labels, test_predictions)

# Obtain training and testing accuracy from the training history
training_accuracy = history.history['accuracy'][-1]
testing_accuracy = history.history['val_accuracy'][-1]

# Print or display the results
print("Training Classification Report:\n", train_classification_report)
print("\nTesting Classification Report:\n", test_classification_report)
print("\nTraining Accuracy:", training_accuracy)
print("Testing Accuracy:", testing_accuracy)


# In[33]:


y_pred=model.predict(X_test)


# In[34]:


from sklearn.metrics import confusion_matrix
import numpy as np

y_pred_labels = np.argmax(y_pred, axis=1)

conf_matrix = confusion_matrix(y_test_encoded, y_pred_labels)


print("Confusion Matrix:")
print(conf_matrix)


# In[ ]:
